# Supplementary material for: Evaluation of Reference Genes for Normalizing RT-qPCR and Analysis of the Expression Patterns of WRKY1 Transcription Factor and Rhynchophylline Biosynthesis-Related Genes in Uncaria rhynchophylla
Source: Int J Mol Sci. 2023 Nov 15;24(22):16330. doi: 10.3390/ijms242216330 (PMC10671239; doi:10.3390/ijms242216330)
Supplement: Supplementary file 1 [file ijms-24-16330-s001.zip]

Archive with 2 entries (2 files):
- Supplement dataset S1.pdf
- Supplement dataset S2.pdf
